# Supplementary material for: Hybrid Nanoparticles for Haloperidol Encapsulation: Quid Est Optimum?
Source: Polymers (Basel). 2021 Nov 30;13(23):4189. doi: 10.3390/polym13234189 (PMC8659838; doi:10.3390/polym13234189)
Supplement: Supplementary file 1 [file polymers-13-04189-s001.zip]

Archive with 1 entries (1 files):
- polymers-1455316-supplementary.pdf
